# Supplementary material for: RACK1 facilitates breast cancer progression by competitively inhibiting the binding of β-catenin to PSMD2 and enhancing the stability of β-catenin
Source: Cell Death Dis. 2023 Oct 17;14(10):685. doi: 10.1038/s41419-023-06191-3 (PMC10582012; doi:10.1038/s41419-023-06191-3)
Supplement: Supplementary file 8 — Supplementary Table1 [file 41419_2023_6191_MOESM8_ESM.xlsx]

## Sheet: Sheet1
Supplementary Table1.1. shRNA and siRNA sequences used in this study
Name	Sequence
shRACK1-1#	5’-CAGAUUGUCUCUGGAUCUCGAGAUA-3’
shRACK1-2#	5’-GAAGTTTATGGCAGAGCTTTA-3’
shβ-catenin-1#	5’-AGGTGCTATCTGTCTGCTCT-3’
shβ-catenin-2#	5’-GCTTGGAATGAGACTGCTGA-3’
siPSMD2-1#-upper	5’-GGAGAUGUAACUUCCACUATT-3’
siPSMD2-1#-lower	5’-UAGUGGAAGUUACAUCUCCTT-3’
siPSMD2-2#-upper	5’-GCGACCUGCUUAUGGAAAUTT-3’
siPSMD2-2#-lower	5’-AUUUCCAUAAGCAGGUCGCTT-3’

## Sheet: Sheet2
Supplementary Table1.2. Primers used for vectors construction in this study
Name	Sequence (5‘-3’)
β-catenin-myc-F	TAGTCCAGTGTGGTGGAATTCGCCACCATGGCTACTCAAGCTGATTTGATG
β-catenin-myc-R	TGCTGGATATCTGCAGAATTCTTACAGATCCTCTTCAGAGATGAGTTTCTGCTCCAGGTCAGTATCAAACCAGGCC
β-catenin-4E-myc-F-1	TAGTCCAGTGTGGTGGAATTCGCCACCATGGCTACTCAAGCTGATTTGATG
β-catenin-4E-myc-R-1	ACTCAGTTCAGGAGCTGTTTCAGTGGCACCTTCATGGATTCCTTCGTCCAGGTAAGACTGTTGC
β-catenin-4E-myc-F-2	GACGAAGGAATCCATGAAGGTGCCACTGAAACAGCTCCTGAACTGAGTGGTAAAGGCAATCC
β-catenin-4E-myc-R-2	TGCTGGATATCTGCAGAATTCTTACAGATCCTCTTCAGAGATGAGTTTC
β-catenin-WT-HA-F	TAGTCCAGTGTGGTGGAATTCGCCACCATGGCTACTCAAGCTGATTTGA
β-catenin-WT-HA-R	TGCTGGATATCTGCAGAATTCTTAAGCGTAATCTGGAACATCGTATGGGTACAGGTCAGTATCAAACCAGGCC
β-catenin-4A-HA-F	TAGTCCAGTGTGGTGGAATTCGCCACCATGGCTACTCAAGCTGATTTGA
β-catenin-4A-HA-R	TGCTGGATATCTGCAGAATTCTTAAGCGTAATCTGGAACATCGTATGGGTACAGGTCAGTATCAAACCAGGCC
β-catenin-ΔN-HA-F	TAGTCCAGTGTGGTGGAATTCGCCACCGCTCAGAGGGTACGAGCTGCTA
β-catenin-ΔN-HA-R	TGCTGGATATCTGCAGAATTCTTAAGCGTAATCTGGAACATCGTATGGGTACAGGTCAGTATCAAACCAGGCC
PSMD2-flag-F	ACCTCCATAGAAGATTCTAGAGCCACCATGGAGGAGGGAGGCCGG
PSMD2-flag-R	CTTGTAGTCGATGTCATGATCTTTATAATCACCGTCATGGTCTTTGTAGTCGAGATCATAATTGGGGTTCTTCCGA
PSMD2-WT-HA-F	TAGTCCAGTGTGGTGGAATTCGCCACCATGGAGGAGGGAGGCCGGGA
PSMD2-WT-HA-R	TGCTGGATATCTGCAGAATTCTTAAGCGTAATCTGGAACATCGTATGGGTAGAGATCATAATTGGGGTTCTTC
PSMD2-ΔN-HA-F	TAGTCCAGTGTGGTGGAATTCGCCACCATGAACAACAGGTTTGGGGGCAG
PSMD2-ΔN-HA-R	TGCTGGATATCTGCAGAATTCTTAAGCGTAATCTGGAACATCGTATGGGTAGAGATCATAATTGGGGTTCTTC
PSMD2-ΔC-HA-F	TAGTCCAGTGTGGTGGAATTCGCCACCATGGAGGAGGGAGGCCGGGA
PSMD2-ΔC-HA-R	TGCTGGATATCTGCAGAATTCTTAAGCGTAATCTGGAACATCGTATGGGTACACCACATCCACTGCCTGGCC
PSMD2-M-HA-F	TAGTCCAGTGTGGTGGAATTCGCCACCATGAACAACAGGTTTGGGGGCAG
PSMD2-M-HA-R	TGCTGGATATCTGCAGAATTCTTAAGCGTAATCTGGAACATCGTATGGGTACACCACATCCACTGCCTGGCC
PSMD2-N-HA-F	TAGTCCAGTGTGGTGGAATTCGCCACCATGGAGGAGGGAGGCCGGGA
PSMD2-N-HA-R	TGCTGGATATCTGCAGAATTCTTAAGCGTAATCTGGAACATCGTATGGGCTCTAGGTGGGTTTTGTAGATGT

## Sheet: Sheet3
Supplementary Table1.3. Primers used for qRT-PCR in this study
Name	Sequence (5'-3')
RACK1-F	TGAGTGTGGCCTTCTCCTCT
RACK1-R	TGATAGGGTTGCTGCTGTTG
β-catenin-F	TCCCACTAATGTCCAGCGTT
β-catenin-R	ATGGACCATAACTGCAGCCT
β-actin-F	GGGACCGTAGCGCCTGCGACT
β-actin-R	TCGTCCATGGCCCGCTGACTC
