# Supplementary material for: RACK1 facilitates breast cancer progression by competitively inhibiting the binding of β-catenin to PSMD2 and enhancing the stability of β-catenin
Source: Cell Death Dis. 2023 Oct 17;14(10):685. doi: 10.1038/s41419-023-06191-3 (PMC10582012; doi:10.1038/s41419-023-06191-3)
Supplement: Supplementary file 9 — Supplementary Table2 [file 41419_2023_6191_MOESM9_ESM.xlsx]

## Sheet: RACK1-flag
蛋白编号	蛋白名称	基因名称	蛋白分子量（KDa）	蛋白打分值	序列覆盖率（%）	特异性肽段数目	肽段数目	二级谱图数目	丰度
Accession	Protein names	Gene names	MW [kDa]	Protein score	Sequence coverage (%)	# Unique Peptides	# Peptides	# PSMs	Abundances
P63244	Receptor of activated protein C kinase 1	RACK1	35.1	3006	84	21	21	71	1.56615e+10
P52732	Kinesin-like protein KIF11	KIF11	119.1	2576	55	45	45	63	3473971846
P08670	Vimentin	VIM	53.6	1854	66	31	31	52	2.97335e+09
P63261	Actin, cytoplasmic 2	ACTG1	41.8	1496	67	9	17	33	3424864025
P07437	Tubulin beta chain	TUBB	49.6	1192	53	8	16	26	1.20805e+09
Q71U36	Tubulin alpha-1A chain	TUBA1A	50.1	1136	57	1	15	26	7.42251e+06
P68363	Tubulin alpha-1B chain	TUBA1B	50.1	1133	60	2	16	27	9.79582e+08
O14744	Protein arginine N-methyltransferase 5	PRMT5	72.6	1053	41	17	17	26	618489963
P04350	Tubulin beta-4A chain	TUBB4A	49.6	923	41	3	12	20	6.85587e+07
P67809	Y-box-binding protein 1	YBX1	35.9	716	44	8	11	15	3.99124e+08
A2NJV5	Immunoglobulin kappa variable 2-29	IGKV2-29	13.1	699	19	2	3	17	24476534819
P78371	T-complex protein 1 subunit beta	CCT2	57.5	639	32	9	9	12	9.99245e+07
P40227	T-complex protein 1 subunit zeta	CCT6A	58	635	32	12	12	16	1.71526e+08
P61247	40S ribosomal protein S3a	RPS3A	29.9	615	45	11	11	18	9.28869e+08
Q9BQA1	Methylosome protein 50	WDR77	36.7	615	30	7	7	12	265209602
P68104	Elongation factor 1-alpha 1	EEF1A1	50.1	594	36	9	9	14	559183279
O43290	U4/U6.U5 tri-snRNP-associated protein 1	SART1	90.2	535	19	10	10	12	1.00055e+08
P06748	Nucleophosmin	NPM1	32.6	523	19	4	4	10	139587936
P08708	40S ribosomal protein S17	RPS17	15.5	515	53	7	7	11	811396304
Q9NUD5	Zinc finger CCHC domain-containing protein 3	ZCCHC3	43.5	495	40	13	13	15	2.84733e+08
P36578	60S ribosomal protein L4	RPL4	47.7	481	30	9	9	13	2.48431e+08
P31943	Heterogeneous nuclear ribonucleoprotein H	HNRNPH1	49.2	467	31	7	9	12	114612910
Q99832	T-complex protein 1 subunit eta	CCT7	59.3	465	24	7	7	9	74253729
Q9NXV2	BTB/POZ domain-containing protein KCTD5	KCTD5	26.1	460	54	8	9	11	3.89188e+08
P50990	T-complex protein 1 subunit theta	CCT8	59.6	455	24	10	10	12	1.67277e+08
P04406	Glyceraldehyde-3-phosphate dehydrogenase	GAPDH	36	451	40	8	8	9	1.54712e+08
Q9BUF5	Tubulin beta-6 chain	TUBB6	49.8	428	20	3	6	11	2.93683e+07
P17987	T-complex protein 1 subunit alpha	TCP1	60.3	420	28	9	9	11	1.12538e+08
Q00839	Heterogeneous nuclear ribonucleoprotein U	HNRNPU	90.5	402	11	6	6	6	74832291
P62750	60S ribosomal protein L23a	RPL23A	17.7	402	40	7	7	10	549598709
P62701	40S ribosomal protein S4, X isoform	RPS4X	29.6	397	32	7	7	11	5.75607e+08
P48643	T-complex protein 1 subunit epsilon	CCT5	59.6	380	21	8	8	9	1.2317e+08
P50991	T-complex protein 1 subunit delta	CCT4	57.9	359	22	8	8	8	1.03367e+08
Q9Y2W1	Thyroid hormone receptor-associated protein 3	THRAP3	108.6	352	12	9	9	10	61919408
P68133	Actin, alpha skeletal muscle	ACTA1	42	349	28	1	9	12	50016520
Q14681	BTB/POZ domain-containing protein KCTD2	KCTD2	28.5	337	29	4	5	6	41347459
Q15208	Serine/threonine-protein kinase 38	STK38	54.2	310	21	7	7	8	4.52774e+07
P25705	ATP synthase subunit alpha, mitochondrial	ATP5F1A	59.7	294	18	6	6	6	3.47433e+07
Q16778	Histone H2B type 2-E	H2BC21	13.9	293	21	2	2	5	361300653
P46777	60S ribosomal protein L5	RPL5	34.3	287	30	7	7	9	1.0579e+08
P07355	Annexin A2	ANXA2	38.6	284	29	6	6	6	4.30368e+07
P62805	Histone H4	H4C1	11.4	272	35	5	5	6	502695567
P62081	40S ribosomal protein S7	RPS7	22.1	269	46	6	6	10	3.98756e+08
P11142	Heat shock cognate 71 kDa protein	HSPA8	70.9	267	18	7	8	9	56129453
O00159	Unconventional myosin-Ic	MYO1C	121.6	266	13	9	9	9	46730478
Q02878	60S ribosomal protein L6	RPL6	32.7	263	32	7	7	8	135059226
P68431	Histone H3.1	H3C1	15.4	256	24	1	1	4	7.07705e+06
P61978	Heterogeneous nuclear ribonucleoprotein K	HNRNPK	50.9	255	19	7	7	7	3.26142e+07
P39023	60S ribosomal protein L3	RPL3	46.1	253	27	7	7	9	7.20419e+07
P62266	40S ribosomal protein S23	RPS23	15.8	247	34	3	3	4	1.93289e+08
P16989	Y-box-binding protein 3	YBX3	40.1	243	21	2	5	6	2.76458e+07
P02545	Prelamin-A/C	LMNA	74.1	242	12	7	7	7	31837171
P49368	T-complex protein 1 subunit gamma	CCT3	60.5	238	19	7	7	8	1.26678e+08
O14950	Myosin regulatory light chain 12B	MYL12B	19.8	235	38	5	5	5	4.63818e+07
P62979	Ubiquitin-40S ribosomal protein S27a	RPS27A	18	228	46	3	6	7	2.0157e+08
P62241	40S ribosomal protein S8	RPS8	24.2	227	41	7	7	7	161284662
P62829	60S ribosomal protein L23	RPL23	14.9	224	27	2	2	4	112770769
P62847	40S ribosomal protein S24	RPS24	15.4	223	30	5	5	7	516642899
P62888	60S ribosomal protein L30	RPL30	12.8	221	41	3	3	4	3.37309e+07
Q13895	Bystin	BYSL	49.6	221	22	6	6	6	2.26953e+07
Q13200	26S proteasome non-ATPase regulatory subunit 2	PSMD2	100.1	217	6	4	4	6	13696813
Q14331	Protein FRG1	FRG1	29.2	215	32	7	7	7	187886295
P60866	40S ribosomal protein S20	RPS20	13.4	214	29	4	4	7	450470214
Q96GA3	Protein LTV1 homolog	LTV1	54.8	208	13	5	5	5	3.84618e+07
P52597	Heterogeneous nuclear ribonucleoprotein F	HNRNPF	45.6	205	10	1	3	5	3.00249e+06
P35579	Myosin-9	MYH9	226.4	202	5	7	7	7	2.55169e+07
P61313	60S ribosomal protein L15	RPL15	24.1	200	28	5	5	6	9.59814e+07
P15880	40S ribosomal protein S2	RPS2	31.3	192	17	5	5	5	4.86061e+07
P08238	Heat shock protein HSP 90-beta	HSP90AB1	83.2	189	12	3	6	7	4.159e+07
P62841	40S ribosomal protein S15	RPS15	17	187	46	4	4	6	1.75836e+08
P62851	40S ribosomal protein S25	RPS25	13.7	187	24	5	5	6	6124132198
P62277	40S ribosomal protein S13	RPS13	17.2	184	33	4	4	6	174879508
O00571	ATP-dependent RNA helicase DDX3X	DDX3X	73.2	182	11	5	5	5	2.58562e+07
P23396	40S ribosomal protein S3	RPS3	26.7	180	26	6	6	6	136720684
P10809	60 kDa heat shock protein, mitochondrial	HSPD1	61	179	11	3	3	3	5.23852e+06
P61254	60S ribosomal protein L26	RPL26	17.2	177	19	5	5	6	3.26663e+08
O00622	CCN family member 1	CCN1	42	176	15	5	5	5	8.6435e+07
P62899	60S ribosomal protein L31	RPL31	14.5	175	26	3	3	6	8.20963e+08
P61513	60S ribosomal protein L37a	RPL37A	10.3	174	42	3	3	6	362257764
P42766	60S ribosomal protein L35	RPL35	14.5	173	30	3	3	5	182938196
Q71RC2	La-related protein 4	LARP4	80.5	168	7	5	5	6	3.13994e+07
P14618	Pyruvate kinase PKM	PKM	57.9	164	15	5	5	5	33244125
Q8WWY3	U4/U6 small nuclear ribonucleoprotein Prp31	PRPF31	55.4	162	15	5	5	6	1.89303e+07
P05388	60S acidic ribosomal protein P0	RPLP0	34.3	159	15	4	4	4	49312424
Q9BRT6	Protein LLP homolog	LLPH	15.2	151	33	3	3	5	6.03011e+07
P52272	Heterogeneous nuclear ribonucleoprotein M	HNRNPM	77.5	151	5	3	3	3	20720600
Q71DI3	Histone H3.2	H3C15	15.4	150	24	1	1	3	47652987
P27635	60S ribosomal protein L10	RPL10	24.6	149	19	2	2	3	2.04113e+07
P06576	ATP synthase subunit beta, mitochondrial	ATP5F1B	56.5	149	9	3	3	3	16331747
P62249	40S ribosomal protein S16	RPS16	16.4	148	32	4	4	4	1.79109e+08
P30050	60S ribosomal protein L12	RPL12	17.8	147	34	4	4	4	55393959
Q92615	La-related protein 4B	LARP4B	80.5	145	4	2	2	2	5.51201e+06
P46782	40S ribosomal protein S5	RPS5	22.9	139	24	3	3	3	3.43977e+07
P62280	40S ribosomal protein S11	RPS11	18.4	138	25	3	3	3	85633206
P17844	Probable ATP-dependent RNA helicase DDX5	DDX5	69.1	137	8	4	4	4	31932004
E9PRG8	Uncharacterized protein C11orf98	C11orf98	14.2	135	27	3	3	4	215944818
P07900	Heat shock protein HSP 90-alpha	HSP90AA1	84.6	134	8	1	4	5	9040204
P39019	40S ribosomal protein S19	RPS19	16.1	131	30	4	4	4	84061678
P62910	60S ribosomal protein L32	RPL32	15.9	130	21	2	2	3	5.67592e+07
P62263	40S ribosomal protein S14	RPS14	16.3	129	50	4	4	4	9.21636e+07
P12268	Inosine-5'-monophosphate dehydrogenase 2	IMPDH2	55.8	129	12	3	3	4	1.7564e+07
Q96EY4	Translation machinery-associated protein 16	TMA16	23.8	127	17	2	2	3	1.88068e+07
P40429	60S ribosomal protein L13a	RPL13A	23.6	127	11	3	3	4	5.15289e+07
P62424	60S ribosomal protein L7a	RPL7A	30	127	12	3	3	4	5.42584e+07
P32969	60S ribosomal protein L9	RPL9	21.9	125	13	2	2	4	3.45138e+07
Q07020	60S ribosomal protein L18	RPL18	21.6	125	20	3	3	3	80895520
P08865	40S ribosomal protein SA	RPSA	32.8	114	9	2	2	2	34004314
P35268	60S ribosomal protein L22	RPL22	14.8	113	29	2	2	3	2.01577e+08
P18124	60S ribosomal protein L7	RPL7	29.2	112	19	3	3	3	3.98711e+07
P46779	60S ribosomal protein L28	RPL28	15.7	112	22	3	3	3	4.77497e+07
P62987	Ubiquitin-60S ribosomal protein L40	UBA52	14.7	112	38	1	4	4	4352252
P16402	Histone H1.3	H1-3	22.3	111	7	2	2	2	1.25284e+07
P11021	Endoplasmic reticulum chaperone BiP	HSPA5	72.3	111	7	2	3	3	8.7275e+06
Q9BVP2	Guanine nucleotide-binding protein-like 3	GNL3	62	111	9	3	3	3	8.33167e+06
P05141	ADP/ATP translocase 2	SLC25A5	32.8	110	17	4	4	4	4.43499e+07
A0A075B6R9	Probable non-functional immunoglobulin kappa variable 2D-24	IGKV2D-24	13.1	109	13	1	2	4	196051912
P26373	60S ribosomal protein L13	RPL13	24.2	108	17	4	4	4	8.93929e+07
P62913	60S ribosomal protein L11	RPL11	20.2	107	7	1	1	2	20418996
P62753	40S ribosomal protein S6	RPS6	28.7	106	15	3	3	3	35136332
P02768	Albumin	ALB	69.3	105	4	2	2	3	112586566
P62995	Transformer-2 protein homolog beta	TRA2B	33.6	102	10	2	2	2	12081941
Q969Q0	60S ribosomal protein L36a-like	RPL36AL	12.5	102	28	4	4	4	307192333
P22087	rRNA 2'-O-methyltransferase fibrillarin	FBL	33.8	100	22	3	3	3	1.47524e+07
Q8N5Z5	BTB/POZ domain-containing protein KCTD17	KCTD17	35.6	100	8	2	2	3	2.43699e+07
P63173	60S ribosomal protein L38	RPL38	8.2	98	36	3	3	3	79581754
O43809	Cleavage and polyadenylation specificity factor subunit 5	NUDT21	26.2	97	27	3	3	3	1.25801e+07
Q8NC51	Plasminogen activator inhibitor 1 RNA-binding protein	SERBP1	44.9	92	7	2	2	2	7.39788e+06
O76094	Signal recognition particle subunit SRP72	SRP72	74.6	92	9	3	3	3	4.23903e+06
P62937	Peptidyl-prolyl cis-trans isomerase A	PPIA	18	92	11	1	1	2	2.62675e+06
P22695	Cytochrome b-c1 complex subunit 2, mitochondrial	UQCRC2	48.4	90	5	1	1	2	8135250
P62273	40S ribosomal protein S29	RPS29	6.7	90	32	2	2	2	24177482
Q86YZ3	Hornerin	HRNR	282.2	90	2	1	1	1	556500
P07910	Heterogeneous nuclear ribonucleoproteins C1/C2	HNRNPC	33.7	90	9	2	2	2	24832154
P31689	DnaJ homolog subfamily A member 1	DNAJA1	44.8	89	13	3	3	3	15881262
P84090	Enhancer of rudimentary homolog	ERH	12.3	89	27	2	2	2	3.36296e+07
P62269	40S ribosomal protein S18	RPS18	17.7	88	19	3	3	3	385998644
P46776	60S ribosomal protein L27a	RPL27A	16.6	87	22	2	2	2	94603853
P05387	60S acidic ribosomal protein P2	RPLP2	11.7	87	30	2	2	2	6.77037e+06
P56537	Eukaryotic translation initiation factor 6	EIF6	26.6	86	17	2	2	2	6.45165e+06
Q16777	Histone H2A type 2-C	H2AC20	14	85	37	2	2	2	4.68442e+07
P18621	60S ribosomal protein L17	RPL17	21.4	84	15	2	2	2	31263005
O43143	Pre-mRNA-splicing factor ATP-dependent RNA helicase DHX15	DHX15	90.9	83	3	2	2	2	11726298
O00488	Zinc finger protein 593	ZNF593	15.2	83	25	2	2	2	49713638
P19474	E3 ubiquitin-protein ligase TRIM21	TRIM21	54.1	82	9	3	3	3	3.09311e+07
Q9BQG0	Myb-binding protein 1A	MYBBP1A	148.8	81	1	1	1	1	1.21433e+06
P62917	60S ribosomal protein L8	RPL8	28	81	9	2	2	2	28048996
P31040	Succinate dehydrogenase [ubiquinone] flavoprotein subunit, mitochondrial	SDHA	72.6	81	2	1	1	1	1.85862e+06
P46783	40S ribosomal protein S10	RPS10	18.9	78	9	1	1	2	3.35066e+06
P12814	Alpha-actinin-1	ACTN1	103	77	2	2	2	2	5.56313e+06
P12956	X-ray repair cross-complementing protein 6	XRCC6	69.8	76	4	2	2	2	6.29402e+06
P47813	Eukaryotic translation initiation factor 1A, X-chromosomal	EIF1AX	16.5	76	22	2	2	2	5.48266e+06
Q9NYK5	39S ribosomal protein L39, mitochondrial	MRPL39	38.7	76	4	1	1	1	3.79648e+06
O96008	Mitochondrial import receptor subunit TOM40 homolog	TOMM40	37.9	74	5	1	1	2	3.60381e+06
P30837	Aldehyde dehydrogenase X, mitochondrial	ALDH1B1	57.2	74	2	1	1	1	1.46606e+06
Q9NS25	Sperm protein associated with the nucleus on the X chromosome B1	SPANXB1	11.8	74	27	2	2	2	1.89154e+07
P23528	Cofilin-1	CFL1	18.5	74	25	2	2	2	1.00869e+07
P60660	Myosin light polypeptide 6	MYL6	16.9	73	19	2	2	2	3.76703e+07
P43246	DNA mismatch repair protein Msh2	MSH2	104.7	71	1	1	1	1	936196
P46778	60S ribosomal protein L21	RPL21	18.6	71	9	1	1	2	80207756
Q7Z2W4	Zinc finger CCCH-type antiviral protein 1	ZC3HAV1	101.4	70	2	1	1	1
P83731	60S ribosomal protein L24	RPL24	17.8	70	10	2	2	2	22411409
Q8NEJ9	Neuroguidin	NGDN	35.9	70	6	1	1	1	1.54501e+06
Q6NZI2	Caveolae-associated protein 1	CAVIN1	43.5	69	5	1	1	2
Q14498	RNA-binding protein 39	RBM39	59.3	69	5	2	2	2	7.37238e+06
Q96P70	Importin-9	IPO9	115.9	69	3	1	1	1
Q9Y3C1	Nucleolar protein 16	NOP16	21.2	66	8	1	1	1	8663531
Q8IY81	pre-rRNA 2'-O-ribose RNA methyltransferase FTSJ3	FTSJ3	96.5	66	2	1	1	1	3.38891e+06
Q9Y2X3	Nucleolar protein 58	NOP58	59.5	66	5	2	2	2	2623072
O15260	Surfeit locus protein 4	SURF4	30.4	65	6	1	1	1
P54105	Methylosome subunit pICln	CLNS1A	26.2	64	8	1	1	1	2.93999e+06
P50914	60S ribosomal protein L14	RPL14	23.4	63	6	1	1	1	42936852
Q9Y224	RNA transcription, translation and transport factor protein	RTRAF	28.1	62	8	1	1	1	3369703
O76021	Ribosomal L1 domain-containing protein 1	RSL1D1	54.9	62	5	2	2	2	7.0339e+06
Q96N66	Lysophospholipid acyltransferase 7	MBOAT7	52.7	61	3	1	1	1	2.99378e+06
Q86UK7	E3 ubiquitin-protein ligase ZNF598	ZNF598	98.6	59	1	1	1	1	1.4351e+06
P21741	Midkine	MDK	15.6	59	7	1	1	1	13793137
Q13601	KRR1 small subunit processome component homolog	KRR1	43.6	59	7	2	2	2	2.48622e+06
Q00325	Phosphate carrier protein, mitochondrial	SLC25A3	40.1	58	3	1	1	1	31297410
P51148	Ras-related protein Rab-5C	RAB5C	23.5	57	6	1	1	1	1.04198e+06
Q9NX58	Cell growth-regulating nucleolar protein	LYAR	43.6	57	3	1	1	1	2230195
P25205	DNA replication licensing factor MCM3	MCM3	90.9	57	1	1	1	1	1.80959e+06
P62244	40S ribosomal protein S15a	RPS15A	14.8	57	11	1	1	1	6580791
P60842	Eukaryotic initiation factor 4A-I	EIF4A1	46.1	57	7	2	2	2	1.03124e+07
P24534	Elongation factor 1-beta	EEF1B2	24.7	57	7	1	1	1	4.62765e+06
P23588	Eukaryotic translation initiation factor 4B	EIF4B	69.1	56	6	2	2	2	1.08745e+07
O95373	Importin-7	IPO7	119.4	56	1	1	1	1	606986
O75533	Splicing factor 3B subunit 1	SF3B1	145.7	56	3	2	2	2	3404830
P35544	Ubiquitin-like protein FUBI	FAU	7.8	56	61	1	1	1	1.93947e+06
P06396	Gelsolin	GSN	85.6	56	1	1	1	1	2.02052e+06
P46781	40S ribosomal protein S9	RPS9	22.6	55	10	2	2	2	43576464
P38159	RNA-binding motif protein, X chromosome	RBMX	42.3	54	3	1	1	1	8.19045e+06
Q6P3W7	SCY1-like protein 2	SCYL2	103.6	54	1	1	1	1	2.52633e+06
P04844	Dolichyl-diphosphooligosaccharide--protein glycosyltransferase subunit 2	RPN2	69.2	53	2	1	1	1	2406121
Q9Y266	Nuclear migration protein nudC	NUDC	38.2	52	5	1	1	1	3.12775e+06
Q01081	Splicing factor U2AF 35 kDa subunit	U2AF1	27.9	51	5	1	1	1	1.85096e+06
P05386	60S acidic ribosomal protein P1	RPLP1	11.5	50	52	2	2	2	37765121
Q9NYL2	Mitogen-activated protein kinase kinase kinase 20	MAP3K20	91.1	50	2	1	1	1	4060001
P38646	Stress-70 protein, mitochondrial	HSPA9	73.6	49	2	1	1	1	3.73498e+06
Q6NUK1	Calcium-binding mitochondrial carrier protein SCaMC-1	SLC25A24	53.3	49	3	1	1	1	981968
P21333	Filamin-A	FLNA	280.6	49	0	1	1	1	2.46478e+06
P62854	40S ribosomal protein S26	RPS26	13	48	18	2	2	2	138574944
Q16629	Serine/arginine-rich splicing factor 7	SRSF7	27.4	48	4	1	1	2	5.15901e+06
Q9UNQ2	Probable dimethyladenosine transferase	DIMT1	35.2	48	7	2	2	2	7198553
Q02978	Mitochondrial 2-oxoglutarate/malate carrier protein	SLC25A11	34	48	5	1	1	1	7000473
Q9UGY1	Nucleolar protein 12	NOL12	24.6	48	6	1	1	1
O75494	Serine/arginine-rich splicing factor 10	SRSF10	31.3	47	6	1	1	1	3.06381e+06
Q92522	Histone H1.10	H1-10	22.5	47	6	1	1	1	34622944
Q9Y6C9	Mitochondrial carrier homolog 2	MTCH2	33.3	46	8	1	1	1
Q14978	Nucleolar and coiled-body phosphoprotein 1	NOLC1	73.6	46	2	1	1	2	4721968
Q12931	Heat shock protein 75 kDa, mitochondrial	TRAP1	80.1	46	2	1	1	1	21274958
O15427	Monocarboxylate transporter 4	SLC16A3	49.4	45	3	1	1	1	6.13607e+06
Q13151	Heterogeneous nuclear ribonucleoprotein A0	HNRNPA0	30.8	45	4	1	1	1	3.00199e+06
Q9NVN8	Guanine nucleotide-binding protein-like 3-like protein	GNL3L	65.5	45	2	1	1	1	1887929
Q8TDN6	Ribosome biogenesis protein BRX1 homolog	BRIX1	41.4	44	5	1	1	1	1.69279e+06
Q07955	Serine/arginine-rich splicing factor 1	SRSF1	27.7	44	13	2	2	2	5.57146e+06
P33993	DNA replication licensing factor MCM7	MCM7	81.3	44	2	1	1	1	1150343
Q9BZE4	GTP-binding protein 4	GTPBP4	73.9	43	1	1	1	1	2.32475e+06
Q16533	snRNA-activating protein complex subunit 1	SNAPC1	43	43	4	1	1	1	1.79582e+06
Q93100	Phosphorylase b kinase regulatory subunit beta	PHKB	124.8	43	2	1	1	1	1.15256e+06
Q6IS14	Eukaryotic translation initiation factor 5A-1-like	EIF5AL1	16.8	43	8	1	1	1	2.4639e+06
P09382	Galectin-1	LGALS1	14.7	43	9	1	1	2	1.3451e+07
P49406	39S ribosomal protein L19, mitochondrial	MRPL19	33.5	42	3	1	1	1	1.52316e+06
P49207	60S ribosomal protein L34	RPL34	13.3	42	9	1	1	1	5652525
P61204	ADP-ribosylation factor 3	ARF3	20.6	42	11	1	1	1	7491720
Q9BYD2	39S ribosomal protein L9, mitochondrial	MRPL9	30.2	42	4	1	1	1	3.70384e+06
Q9NUQ6	SPATS2-like protein	SPATS2L	61.7	41	2	1	1	1	2138810
Q9BYG3	MKI67 FHA domain-interacting nucleolar phosphoprotein	NIFK	34.2	41	4	1	1	1	1424773
Q96QV6	Histone H2A type 1-A	H2AC1	14.2	41	18	1	1	2	12713245
P28066	Proteasome subunit alpha type-5	PSMA5	26.4	41	6	1	1	1	1.60301e+06
P09132	Signal recognition particle 19 kDa protein	SRP19	16.1	41	10	1	1	1	3728784
Q9H089	Large subunit GTPase 1 homolog	LSG1	75.2	40	2	1	1	1	3.44742e+06
P61353	60S ribosomal protein L27	RPL27	15.8	40	8	1	1	1	2.50175e+06
Q9BYD3	39S ribosomal protein L4, mitochondrial	MRPL4	34.9	40	6	1	1	1	1.86464e+06
Q9Y6M1	Insulin-like growth factor 2 mRNA-binding protein 2	IGF2BP2	66.1	40	2	1	1	1	2.15702e+06
Q9BZE1	39S ribosomal protein L37, mitochondrial	MRPL37	48.1	39	4	1	1	1	3.3657e+06
P84243	Histone H3.3	H3-3A	15.3	39	24	1	1	1	5064564
P09874	Poly [ADP-ribose] polymerase 1	PARP1	113	39	1	1	1	1	3.19546e+06
P0DP24	Calmodulin-2	CALM2	16.8	39	11	1	1	1
Q6PKG0	La-related protein 1	LARP1	123.4	39	1	1	1	1	1.77122e+06
P55209	Nucleosome assembly protein 1-like 1	NAP1L1	45.3	38	3	1	1	1	9125740
P23246	Splicing factor, proline- and glutamine-rich	SFPQ	76.1	38	1	1	1	1	2442820
P17812	CTP synthase 1	CTPS1	66.6	38	3	1	1	1	1.12907e+06
P62314	Small nuclear ribonucleoprotein Sm D1	SNRPD1	13.3	38	11	1	1	1	4750721
P46087	Probable 28S rRNA (cytosine(4447)-C(5))-methyltransferase	NOP2	89.2	38	1	1	1	1
Q9Y230	RuvB-like 2	RUVBL2	51.1	37	3	1	1	1	4420576
Q14974	Importin subunit beta-1	KPNB1	97.1	37	2	1	1	1
P50416	Carnitine O-palmitoyltransferase 1, liver isoform	CPT1A	88.3	36	2	1	1	1	520057
P06493	Cyclin-dependent kinase 1	CDK1	34.1	36	7	1	1	1
P01859	Immunoglobulin heavy constant gamma 2	IGHG2	35.9	36	3	1	1	1	196351040
P82930	28S ribosomal protein S34, mitochondrial	MRPS34	25.6	36	3	1	1	1	3806752
O00410	Importin-5	IPO5	123.6	36	2	1	1	1
Q9NTU7	Cerebellin-4	CBLN4	21.8	36	3	1	1	1	31325318
P31153	S-adenosylmethionine synthase isoform type-2	MAT2A	43.6	36	4	1	1	1	5118867
Q9UJZ1	Stomatin-like protein 2, mitochondrial	STOML2	38.5	35	4	1	1	1
Q5JTH9	RRP12-like protein	RRP12	143.6	35	1	1	1	1	2.51316e+06
P24390	ER lumen protein-retaining receptor 1	KDELR1	24.5	34	6	1	1	1	1.66772e+06
Q9HD33	39S ribosomal protein L47, mitochondrial	MRPL47	29.4	34	5	1	1	1	3.47765e+06
Q16877	6-phosphofructo-2-kinase/fructose-2,6-bisphosphatase 4	PFKFB4	54	34	2	1	1	1	1.62545e+06
Q9H6F5	Coiled-coil domain-containing protein 86	CCDC86	40.2	34	3	1	1	1	8528640
P00403	Cytochrome c oxidase subunit 2	MT-CO2	25.5	34	4	1	1	1	2.12519e+06
P38935	DNA-binding protein SMUBP-2	IGHMBP2	109.1	33	1	1	1	1	173394864
Q5SSJ5	Heterochromatin protein 1-binding protein 3	HP1BP3	61.2	33	2	1	1	1	6024974
Q9BRS2	Serine/threonine-protein kinase RIO1	RIOK1	65.5	33	4	1	1	1	4978880
P07305	Histone H1.0	H1-0	20.9	33	7	1	1	1	10649955
P49411	Elongation factor Tu, mitochondrial	TUFM	49.5	32	1	1	1	1	5.38745e+06
P43490	Nicotinamide phosphoribosyltransferase	NAMPT	55.5	32	3	1	1	1
P29692	Elongation factor 1-delta	EEF1D	31.1	32	9	1	1	1	3.06173e+06
Q17RC7	Exocyst complex component 3-like protein 4	EXOC3L4	79.8	32	1	1	1	1	2.47076e+06
P62191	26S proteasome regulatory subunit 4	PSMC1	49.2	32	5	1	1	1	2.39037e+06
Q02543	60S ribosomal protein L18a	RPL18A	20.7	32	5	1	1	1	3.85697e+06
Q9H9J2	39S ribosomal protein L44, mitochondrial	MRPL44	37.5	31	4	1	1	1	2.43523e+06
Q96GQ7	Probable ATP-dependent RNA helicase DDX27	DDX27	89.8	31	1	1	1	1	3.0812e+06
Q7LGC8	Carbohydrate sulfotransferase 3	CHST3	54.7	31	1	1	1	1	10920020
Q15397	Pumilio homolog 3	PUM3	73.5	31	2	1	1	1	1.17929e+06
Q13823	Nucleolar GTP-binding protein 2	GNL2	83.6	31	2	1	1	1	3.81989e+06
Q9P2I0	Cleavage and polyadenylation specificity factor subunit 2	CPSF2	88.4	30	2	1	1	1	552890
P36404	ADP-ribosylation factor-like protein 2	ARL2	20.9	30	7	1	1	1	1.13579e+06
Q15365	Poly(rC)-binding protein 1	PCBP1	37.5	30	4	1	1	1	6.46894e+06
P51665	26S proteasome non-ATPase regulatory subunit 7	PSMD7	37	30	5	1	1	1	877348
Q92499	ATP-dependent RNA helicase DDX1	DDX1	82.4	30	3	1	1	1	1.99992e+06
P36957	Dihydrolipoyllysine-residue succinyltransferase component of 2-oxoglutarate dehydrogenase complex, mitochondrial	DLST	48.7	30	2	1	1	1	10909668
P51398	28S ribosomal protein S29, mitochondrial	DAP3	45.5	30	4	1	1	1	3460431
P46020	Phosphorylase b kinase regulatory subunit alpha, skeletal muscle isoform	PHKA1	137.2	29	1	1	1	1	571275
P14678	Small nuclear ribonucleoprotein-associated proteins B and B'	SNRPB	24.6	29	3	1	1	1	3.22351e+06
P14866	Heterogeneous nuclear ribonucleoprotein L	HNRNPL	64.1	29	2	1	1	1	1369611
Q15393	Splicing factor 3B subunit 3	SF3B3	135.5	29	1	1	1	1	2.08954e+06
Q9NWU5	39S ribosomal protein L22, mitochondrial	MRPL22	23.6	28	6	1	1	1	12394765
O00411	DNA-directed RNA polymerase, mitochondrial	POLRMT	138.5	28	1	1	1	1	531280
P25398	40S ribosomal protein S12	RPS12	14.5	28	11	1	1	1	3.93162e+06
Q9Y2R9	28S ribosomal protein S7, mitochondrial	MRPS7	28.1	28	6	1	1	1	1.78377e+06
Q9H7H0	Methyltransferase-like protein 17, mitochondrial	METTL17	50.7	28	2	1	1	1	3.62882e+06
P26641	Elongation factor 1-gamma	EEF1G	50.1	27	2	1	1	1	6.68036e+06
Q9UNM6	26S proteasome non-ATPase regulatory subunit 13	PSMD13	42.9	21	4	1	1	1

## Sheet: vector
蛋白编号	蛋白名称	基因名称	蛋白分子量（KDa）	蛋白打分值	序列覆盖率（%）	特异性肽段数目	肽段数目	二级谱图数目	丰度
Accession	Protein names	Gene names	MW [kDa]	Protein score	Sequence coverage (%)	# Unique Peptides	# Peptides	# PSMs	Abundances
P52732	Kinesin-like protein KIF11	KIF11	119.1	2889	54	50	50	76	5.91411e+09
P60709	Actin, cytoplasmic 1	ACTB	41.7	1641	69	1	18	38	5.02672e+09
P63261	Actin, cytoplasmic 2	ACTG1	41.8	1639	69	1	18	38	9647252
O14744	Protein arginine N-methyltransferase 5	PRMT5	72.6	1512	50	23	23	39	1.53541e+09
P08670	Vimentin	VIM	53.6	1486	65	26	28	45	1.97907e+09
P35579	Myosin-9	MYH9	226.4	1333	24	34	34	39	303557504
O00159	Unconventional myosin-Ic	MYO1C	121.6	1170	31	25	25	31	4.17132e+08
A2NJV5	Immunoglobulin kappa variable 2-29	IGKV2-29	13.1	965	19	2	3	28	3.24654e+10
Q9Y2W1	Thyroid hormone receptor-associated protein 3	THRAP3	108.6	869	21	16	16	27	4.06107e+08
Q00839	Heterogeneous nuclear ribonucleoprotein U	HNRNPU	90.5	741	19	10	10	14	2.53771e+08
P36578	60S ribosomal protein L4	RPL4	47.7	705	41	15	15	18	7.21302e+08
Q9BQA1	Methylosome protein 50	WDR77	36.7	613	44	11	11	17	644296616
P09874	Poly [ADP-ribose] polymerase 1	PARP1	113	596	22	15	15	17	1.41162e+08
P61247	40S ribosomal protein S3a	RPS3A	29.9	568	41	10	10	19	994791753
P06748	Nucleophosmin	NPM1	32.6	544	28	6	6	10	231773444
P62701	40S ribosomal protein S4, X isoform	RPS4X	29.6	524	41	10	10	16	8.79498e+08
P08708	40S ribosomal protein S17	RPS17	15.5	502	50	7	7	12	574830638
P32969	60S ribosomal protein L9	RPL9	21.9	469	56	7	7	10	9.11373e+07
P67809	Y-box-binding protein 1	YBX1	35.9	465	46	10	10	10	7.44551e+07
P62841	40S ribosomal protein S15	RPS15	17	458	56	4	4	11	2.84801e+08
P62979	Ubiquitin-40S ribosomal protein S27a	RPS27A	18	450	43	4	6	10	1.81936e+08
O43290	U4/U6.U5 tri-snRNP-associated protein 1	SART1	90.2	445	19	11	11	12	1.32451e+08
P68133	Actin, alpha skeletal muscle	ACTA1	42	442	24	1	8	15	253193784
P07437	Tubulin beta chain	TUBB	49.6	430	25	7	7	11	55078218
O14950	Myosin regulatory light chain 12B	MYL12B	19.8	421	44	6	6	11	336709214
P62750	60S ribosomal protein L23a	RPL23A	17.7	420	46	9	9	13	8.96115e+08
P46777	60S ribosomal protein L5	RPL5	34.3	411	30	8	8	14	2.46732e+08
Q02878	60S ribosomal protein L6	RPL6	32.7	410	32	12	12	15	388426780
P39023	60S ribosomal protein L3	RPL3	46.1	392	22	6	6	9	7.7685e+07
P68363	Tubulin alpha-1B chain	TUBA1B	50.1	377	25	7	7	8	8.3038e+07
P62241	40S ribosomal protein S8	RPS8	24.2	374	41	9	9	11	508805298
Q9NXV2	BTB/POZ domain-containing protein KCTD5	KCTD5	26.1	368	58	8	9	12	2.80555e+08
P05387	60S acidic ribosomal protein P2	RPLP2	11.7	365	70	4	4	7	1.11202e+08
P07355	Annexin A2	ANXA2	38.6	362	40	9	9	10	9.23255e+07
P62081	40S ribosomal protein S7	RPS7	22.1	361	38	6	6	11	5.37062e+08
P60660	Myosin light polypeptide 6	MYL6	16.9	352	58	8	8	10	696034526
P67936	Tropomyosin alpha-4 chain	TPM4	28.5	329	24	6	7	8	4.38684e+07
Q15208	Serine/threonine-protein kinase 38	STK38	54.2	327	25	8	8	10	5.73379e+07
P61513	60S ribosomal protein L37a	RPL37A	10.3	320	60	6	6	10	6.42042e+08
P31943	Heterogeneous nuclear ribonucleoprotein H	HNRNPH1	49.2	316	18	5	5	7	45087780
O00571	ATP-dependent RNA helicase DDX3X	DDX3X	73.2	311	18	9	9	9	5.56609e+07
P18124	60S ribosomal protein L7	RPL7	29.2	310	37	9	9	12	3.81109e+08
P05388	60S acidic ribosomal protein P0	RPLP0	34.3	309	31	6	6	7	119185988
Q14331	Protein FRG1	FRG1	29.2	302	40	8	8	10	2.0924e+08
P62851	40S ribosomal protein S25	RPS25	13.7	299	30	5	5	10	1.02541e+10
P62847	40S ribosomal protein S24	RPS24	15.4	288	35	5	5	10	690411646
Q07020	60S ribosomal protein L18	RPL18	21.6	277	39	6	6	8	3.69411e+08
O76094	Signal recognition particle subunit SRP72	SRP72	74.6	271	16	7	7	7	5.08829e+07
Q5QNW6	Histone H2B type 2-F	H2BC18	13.9	270	36	4	4	6	3.15689e+08
P15880	40S ribosomal protein S2	RPS2	31.3	267	32	7	7	10	1.65446e+08
P62888	60S ribosomal protein L30	RPL30	12.8	265	51	4	4	6	7.93758e+07
P62805	Histone H4	H4C1	11.4	264	51	6	6	8	2.30933e+08
P62899	60S ribosomal protein L31	RPL31	14.5	256	42	5	5	8	1.58619e+09
P12956	X-ray repair cross-complementing protein 6	XRCC6	69.8	254	11	6	6	7	3.45749e+07
P62249	40S ribosomal protein S16	RPS16	16.4	243	34	6	6	7	3.36905e+08
P61254	60S ribosomal protein L26	RPL26	17.2	235	41	7	7	9	6.9768e+08
P62263	40S ribosomal protein S14	RPS14	16.3	234	31	4	4	6	189706668
E9PRG8	Uncharacterized protein C11orf98	C11orf98	14.2	230	37	5	5	7	324248659
P63173	60S ribosomal protein L38	RPL38	8.2	225	36	5	5	7	192928029
P62269	40S ribosomal protein S18	RPS18	17.7	220	34	7	7	8	1.16105e+09
P62753	40S ribosomal protein S6	RPS6	28.7	218	23	5	5	8	103722770
P61313	60S ribosomal protein L15	RPL15	24.1	213	35	7	7	7	1.78029e+08
P26373	60S ribosomal protein L13	RPL13	24.2	208	28	6	6	7	539506869
Q14681	BTB/POZ domain-containing protein KCTD2	KCTD2	28.5	207	33	4	5	5	4.33954e+07
P62910	60S ribosomal protein L32	RPL32	15.9	207	30	5	5	7	9.32872e+07
P61978	Heterogeneous nuclear ribonucleoprotein K	HNRNPK	50.9	205	22	8	8	8	3.74097e+07
Q7L2E3	ATP-dependent RNA helicase DHX30	DHX30	133.9	203	6	6	6	6	1.91595e+07
P40429	60S ribosomal protein L13a	RPL13A	23.6	201	24	7	7	8	2.4732e+08
P62280	40S ribosomal protein S11	RPS11	18.4	201	30	4	4	7	205839481
P39019	40S ribosomal protein S19	RPS19	16.1	199	38	6	6	6	1.56245e+08
P52272	Heterogeneous nuclear ribonucleoprotein M	HNRNPM	77.5	197	8	4	4	4	13557606
P62424	60S ribosomal protein L7a	RPL7A	30	188	20	5	5	6	290908878
P62829	60S ribosomal protein L23	RPL23	14.9	186	38	5	5	6	1.66621e+08
Q9BZE4	GTP-binding protein 4	GTPBP4	73.9	186	10	5	5	5	1.78459e+07
P46781	40S ribosomal protein S9	RPS9	22.6	185	20	4	4	5	173927582
P46779	60S ribosomal protein L28	RPL28	15.7	181	35	5	5	5	89504851
P23588	Eukaryotic translation initiation factor 4B	EIF4B	69.1	173	11	4	4	4	3.17699e+07
P50914	60S ribosomal protein L14	RPL14	23.4	173	18	4	4	4	2.00346e+08
P62266	40S ribosomal protein S23	RPS23	15.8	172	27	2	2	3	1.58753e+08
P35268	60S ribosomal protein L22	RPL22	14.8	171	30	2	2	4	194307474
Q9NYF8	Bcl-2-associated transcription factor 1	BCLAF1	106.1	159	9	7	7	7	32744795
P27635	60S ribosomal protein L10	RPL10	24.6	159	20	5	5	6	8.84989e+07
P62277	40S ribosomal protein S13	RPS13	17.2	156	19	3	3	5	310118004
P16403	Histone H1.2	H1-2	21.4	153	13	3	3	4	1.18768e+08
P06753	Tropomyosin alpha-3 chain	TPM3	32.9	153	12	3	4	4	2.3197e+07
A0A075B6R9	Probable non-functional immunoglobulin kappa variable 2D-24	IGKV2D-24	13.1	152	13	1	2	6	101842072
P30050	60S ribosomal protein L12	RPL12	17.8	149	32	4	4	5	8.07905e+07
O75533	Splicing factor 3B subunit 1	SF3B1	145.7	146	5	4	4	4	6.64364e+06
P07910	Heterogeneous nuclear ribonucleoproteins C1/C2	HNRNPC	33.7	145	16	4	4	5	117828815
Q9BRT6	Protein LLP homolog	LLPH	15.2	144	23	2	2	4	5.70051e+07
P42766	60S ribosomal protein L35	RPL35	14.5	143	36	4	4	5	1.14119e+08
P13010	X-ray repair cross-complementing protein 5	XRCC5	82.7	140	13	6	6	6	2.6095e+07
Q6NZI2	Caveolae-associated protein 1	CAVIN1	43.5	138	12	3	3	3	9639088
Q96EY4	Translation machinery-associated protein 16	TMA16	23.8	136	25	4	4	4	3.35168e+07
Q9BQG0	Myb-binding protein 1A	MYBBP1A	148.8	136	5	4	4	4	3.03076e+06
Q8NCA5	Protein FAM98A	FAM98A	55.2	134	5	2	2	2	12174693
P23396	40S ribosomal protein S3	RPS3	26.7	134	22	5	5	6	63579728
P46782	40S ribosomal protein S5	RPS5	22.9	133	17	2	2	2	13838975
P38159	RNA-binding motif protein, X chromosome	RBMX	42.3	132	12	3	3	4	1.12168e+07
P05386	60S acidic ribosomal protein P1	RPLP1	11.5	132	75	3	3	4	101806983
Q6WCQ1	Myosin phosphatase Rho-interacting protein	MPRIP	116.5	131	4	2	2	3	6.21945e+06
Q9UHB6	LIM domain and actin-binding protein 1	LIMA1	85.2	130	6	3	3	4	1.43022e+07
P68104	Elongation factor 1-alpha 1	EEF1A1	50.1	130	18	5	5	6	89717858
P62913	60S ribosomal protein L11	RPL11	20.2	130	15	2	2	3	4.68736e+07
Q9BVP2	Guanine nucleotide-binding protein-like 3	GNL3	62	129	11	4	4	4	1.0432e+07
Q9NX58	Cell growth-regulating nucleolar protein	LYAR	43.6	129	12	3	3	4	1.46632e+07
P02768	Albumin	ALB	69.3	127	6	3	3	4	1.09223e+08
P19474	E3 ubiquitin-protein ligase TRIM21	TRIM21	54.1	126	8	3	3	4	24094666
P18621	60S ribosomal protein L17	RPL17	21.4	126	22	4	4	5	254202400
Q9UNQ2	Probable dimethyladenosine transferase	DIMT1	35.2	125	20	5	5	5	2.25657e+07
Q9BRS2	Serine/threonine-protein kinase RIO1	RIOK1	65.5	124	8	3	3	3	1.56966e+07
Q969Q0	60S ribosomal protein L36a-like	RPL36AL	12.5	123	28	4	4	5	265352436
O75688	Protein phosphatase 1B	PPM1B	52.6	122	7	2	2	3	12229056
P52907	F-actin-capping protein subunit alpha-1	CAPZA1	32.9	121	21	4	4	4	2.21941e+07
Q9NUQ6	SPATS2-like protein	SPATS2L	61.7	121	4	2	2	3	4670586
O75494	Serine/arginine-rich splicing factor 10	SRSF10	31.3	118	10	2	2	2	8.87722e+06
Q9Y224	RNA transcription, translation and transport factor protein	RTRAF	28.1	117	18	3	3	3	1.45751e+07
P62244	40S ribosomal protein S15a	RPS15A	14.8	117	33	3	3	3	32115031
Q86YZ3	Hornerin	HRNR	282.2	116	4	2	2	3	3.03735e+06
P55209	Nucleosome assembly protein 1-like 1	NAP1L1	45.3	112	10	3	3	3	16691480
P17844	Probable ATP-dependent RNA helicase DDX5	DDX5	69.1	111	6	3	3	3	2.36501e+07
P61353	60S ribosomal protein L27	RPL27	15.8	110	34	4	4	5	141098821
P84098	60S ribosomal protein L19	RPL19	23.5	110	13	2	2	2	63551458
Q92499	ATP-dependent RNA helicase DDX1	DDX1	82.4	110	8	4	4	4	17456324
P84090	Enhancer of rudimentary homolog	ERH	12.3	109	33	3	3	4	1.83789e+08
O00488	Zinc finger protein 593	ZNF593	15.2	108	37	3	3	4	7.62439e+07
P54652	Heat shock-related 70 kDa protein 2	HSPA2	70	107	4	2	2	3	17677085
P62917	60S ribosomal protein L8	RPL8	28	104	9	2	2	3	138256582
Q9NYL2	Mitogen-activated protein kinase kinase kinase 20	MAP3K20	91.1	103	5	3	3	3	5.19752e+08
P09493	Tropomyosin alpha-1 chain	TPM1	32.7	103	8	1	2	2	3.0762e+06
P02545	Prelamin-A/C	LMNA	74.1	102	3	2	2	2	6.69227e+06
Q8N5Z5	BTB/POZ domain-containing protein KCTD17	KCTD17	35.6	99	17	3	3	3	4.13386e+07
P47813	Eukaryotic translation initiation factor 1A, X-chromosomal	EIF1AX	16.5	98	25	3	3	3	1.8812e+07
P83731	60S ribosomal protein L24	RPL24	17.8	98	17	3	3	3	125196960
O43795	Unconventional myosin-Ib	MYO1B	131.9	97	4	3	3	3	8.66855e+06
P62995	Transformer-2 protein homolog beta	TRA2B	33.6	94	10	2	2	2	18053798
Q9Y3C1	Nucleolar protein 16	NOP16	21.2	94	16	2	2	2	10823860
Q16643	Drebrin	DBN1	71.4	94	6	3	3	3	1.63756e+07
Q2NL82	Pre-rRNA-processing protein TSR1 homolog	TSR1	91.8	94	5	2	2	2	13667220
Q92522	Histone H1.10	H1-10	22.5	93	22	3	3	3	6.68334e+07
P46776	60S ribosomal protein L27a	RPL27A	16.6	90	22	3	3	3	297754852
Q16777	Histone H2A type 2-C	H2AC20	14	90	37	2	2	3	7.29787e+07
Q9Y3Y2	Chromatin target of PRMT1 protein	CHTOP	26.4	90	5	1	1	1	1.60987e+06
Q8IY81	pre-rRNA 2'-O-ribose RNA methyltransferase FTSJ3	FTSJ3	96.5	89	4	2	2	2	5.85345e+06
Q96GA3	Protein LTV1 homolog	LTV1	54.8	89	4	1	1	1	2.56221e+06
P62987	Ubiquitin-60S ribosomal protein L40	UBA52	14.7	88	27	1	3	4	1.60569e+06
P62854	40S ribosomal protein S26	RPS26	13	88	24	3	3	3	215508255
P54105	Methylosome subunit pICln	CLNS1A	26.2	88	11	2	2	2	32571222
Q15397	Pumilio homolog 3	PUM3	73.5	88	6	3	3	3	9.54113e+06
Q14498	RNA-binding protein 39	RBM39	59.3	86	5	2	2	2	5531496
P46778	60S ribosomal protein L21	RPL21	18.6	86	20	3	3	3	145061424
Q9NY61	Protein AATF	AATF	63.1	86	3	1	1	1
O43809	Cleavage and polyadenylation specificity factor subunit 5	NUDT21	26.2	86	23	3	3	3	10584394
O43143	Pre-mRNA-splicing factor ATP-dependent RNA helicase DHX15	DHX15	90.9	85	3	2	2	2	2.78296e+06
P06396	Gelsolin	GSN	85.6	83	4	2	2	2	8319290
Q13595	Transformer-2 protein homolog alpha	TRA2A	32.7	82	5	1	1	1	4.46762e+06
P68431	Histone H3.1	H3C1	15.4	82	29	2	2	2	37107584
P51114	Fragile X mental retardation syndrome-related protein 1	FXR1	69.7	80	4	1	1	1	3115007
Q9ULV4	Coronin-1C	CORO1C	53.2	80	3	1	1	1	4081705
P21741	Midkine	MDK	15.6	79	17	2	2	2	1.0465e+07
Q9NR30	Nucleolar RNA helicase 2	DDX21	87.3	78	3	2	2	2	13818650
Q13823	Nucleolar GTP-binding protein 2	GNL2	83.6	77	4	2	2	2	7.29573e+06
P60866	40S ribosomal protein S20	RPS20	13.4	76	9	1	1	2	48921359
Q0ZGT2	Nexilin	NEXN	80.6	75	3	2	2	2	6.23845e+06
O00622	CCN family member 1	CCN1	42	72	7	2	2	3	2.81024e+07
Q9UMS4	Pre-mRNA-processing factor 19	PRPF19	55.1	71	6	2	2	3	1.60658e+07
P12268	Inosine-5'-monophosphate dehydrogenase 2	IMPDH2	55.8	71	6	2	2	2	8.1513e+06
P23528	Cofilin-1	CFL1	18.5	69	15	2	2	2	6.46308e+06
P04406	Glyceraldehyde-3-phosphate dehydrogenase	GAPDH	36	68	11	2	2	2	6805800
Q5SSJ5	Heterochromatin protein 1-binding protein 3	HP1BP3	61.2	66	5	2	2	2	6.06972e+06
P62273	40S ribosomal protein S29	RPS29	6.7	65	32	2	2	2	1.81762e+07
Q02543	60S ribosomal protein L18a	RPL18A	20.7	64	10	2	2	3	184611300
P05141	ADP/ATP translocase 2	SLC25A5	32.8	64	8	2	2	2	9356346
Q9GZR7	ATP-dependent RNA helicase DDX24	DDX24	96.3	62	3	1	1	1	943265
P12814	Alpha-actinin-1	ACTN1	103	61	1	1	1	1	2.8064e+06
Q3KQU3	MAP7 domain-containing protein 1	MAP7D1	92.8	61	3	2	2	2
Q9H089	Large subunit GTPase 1 homolog	LSG1	75.2	61	4	2	2	2	4203221
Q86V81	THO complex subunit 4	ALYREF	26.9	60	4	1	1	1	5905258
P84103	Serine/arginine-rich splicing factor 3	SRSF3	19.3	60	14	2	2	2	8005413
P23246	Splicing factor, proline- and glutamine-rich	SFPQ	76.1	60	2	1	1	1	3123059
P38646	Stress-70 protein, mitochondrial	HSPA9	73.6	59	3	2	2	2	6.14046e+06
Q9BXS6	Nucleolar and spindle-associated protein 1	NUSAP1	49.4	59	3	1	1	1	3.84303e+06
Q9BYG3	MKI67 FHA domain-interacting nucleolar phosphoprotein	NIFK	34.2	58	4	1	1	1
Q8NHQ9	ATP-dependent RNA helicase DDX55	DDX55	68.5	58	2	1	1	1	947283
Q9H307	Pinin	PNN	81.6	57	2	1	1	1
P38919	Eukaryotic initiation factor 4A-III	EIF4A3	46.8	56	7	2	2	2	3.5634e+06
Q9UJZ1	Stomatin-like protein 2, mitochondrial	STOML2	38.5	53	4	1	1	1	1.1244e+06
P47914	60S ribosomal protein L29	RPL29	17.7	53	9	1	1	1	120576624
Q12931	Heat shock protein 75 kDa, mitochondrial	TRAP1	80.1	52	2	1	1	1	5.9092e+06
Q8WWM7	Ataxin-2-like protein	ATXN2L	113.3	51	2	1	1	1	809121
Q8NEJ9	Neuroguidin	NGDN	35.9	51	6	1	1	1	1.30216e+06
Q9Y3I0	RNA-splicing ligase RtcB homolog	RTCB	55.2	50	4	2	2	2	7596969
Q9Y383	Putative RNA-binding protein Luc7-like 2	LUC7L2	46.5	50	4	1	1	1	3469149
Q9BZE1	39S ribosomal protein L37, mitochondrial	MRPL37	48.1	49	4	1	1	1	2.006e+06
P62906	60S ribosomal protein L10a	RPL10A	24.8	49	6	1	1	1
Q6P3W7	SCY1-like protein 2	SCYL2	103.6	48	1	1	1	1	2.63422e+06
Q8WWY3	U4/U6 small nuclear ribonucleoprotein Prp31	PRPF31	55.4	48	6	2	2	2	3.53275e+06
O95232	Luc7-like protein 3	LUC7L3	51.4	48	4	1	1	1
P68400	Casein kinase II subunit alpha	CSNK2A1	45.1	48	9	2	2	2	9.57907e+06
P22087	rRNA 2'-O-methyltransferase fibrillarin	FBL	33.8	47	3	1	1	1	3.94529e+06
Q9NPD3	Exosome complex component RRP41	EXOSC4	26.4	47	5	1	1	1	1485728
P17026	Zinc finger protein 22	ZNF22	25.9	47	7	1	1	1
P43243	Matrin-3	MATR3	94.6	46	1	1	1	1	2.72591e+06
Q12906	Interleukin enhancer-binding factor 3	ILF3	95.3	46	2	2	2	2	5951766
P51991	Heterogeneous nuclear ribonucleoprotein A3	HNRNPA3	39.6	45	4	1	1	1
P09382	Galectin-1	LGALS1	14.7	45	9	1	1	1	5.22533e+06
Q9Y3U8	60S ribosomal protein L36	RPL36	12.2	45	12	1	1	1	5.84572e+06
Q13435	Splicing factor 3B subunit 2	SF3B2	100.2	45	1	1	1	1	3.26598e+06
Q9NS25	Sperm protein associated with the nucleus on the X chromosome B1	SPANXB1	11.8	44	17	1	1	1
Q5T3I0	G patch domain-containing protein 4	GPATCH4	50.4	44	4	1	1	2	1.14536e+06
Q8N0T1	Ribosomal biogenesis factor	RBIS	11.4	43	13	1	1	1	5721995
P11387	DNA topoisomerase 1	TOP1	90.7	43	4	2	2	2	3.8821e+06
P21333	Filamin-A	FLNA	280.6	43	0	1	1	1	1.92942e+06
P63244	Receptor of activated protein C kinase 1	RACK1	35.1	43	4	1	1	1	3503524
P09132	Signal recognition particle 19 kDa protein	SRP19	16.1	43	10	1	1	1	1.39165e+06
O43823	A-kinase anchor protein 8	AKAP8	76.1	42	3	1	1	1	378922
Q9NQ50	39S ribosomal protein L40, mitochondrial	MRPL40	24.5	41	7	1	1	1	1.40297e+06
Q06830	Peroxiredoxin-1	PRDX1	22.1	41	11	1	1	1	5.84905e+06
Q6P1L8	39S ribosomal protein L14, mitochondrial	MRPL14	15.9	41	10	1	1	1	2.55256e+06
Q00325	Phosphate carrier protein, mitochondrial	SLC25A3	40.1	40	3	1	1	1	12598744
Q5JTH9	RRP12-like protein	RRP12	143.6	39	1	1	1	1	5771659
Q9H2W6	39S ribosomal protein L46, mitochondrial	MRPL46	31.7	38	3	1	1	1	5.13751e+06
P47756	F-actin-capping protein subunit beta	CAPZB	31.3	38	5	1	1	1	3.40409e+06
P29692	Elongation factor 1-delta	EEF1D	31.1	38	9	1	1	1	2.09625e+06
Q9Y295	Developmentally-regulated GTP-binding protein 1	DRG1	40.5	38	3	1	1	1	1672697
Q9Y324	rRNA-processing protein FCF1 homolog	FCF1	23.4	38	6	1	1	1	2.38459e+06
P62861	40S ribosomal protein S30	FAU	6.6	38	17	1	1	1	13540596
P51116	Fragile X mental retardation syndrome-related protein 2	FXR2	74.2	37	3	1	1	1	1.78773e+06
P82930	28S ribosomal protein S34, mitochondrial	MRPS34	25.6	37	3	1	1	1	3345224
Q08211	ATP-dependent RNA helicase A	DHX9	140.9	37	1	1	1	1	722426
Q5D862	Filaggrin-2	FLG2	247.9	35	0	1	1	1	1.91227e+06
P49207	60S ribosomal protein L34	RPL34	13.3	35	8	1	1	1	4382372
Q9UHB9	Signal recognition particle subunit SRP68	SRP68	70.7	35	2	1	1	1	3.8213e+06
P17936	Insulin-like growth factor-binding protein 3	IGFBP3	31.7	35	3	1	1	1	3.61832e+06
Q12905	Interleukin enhancer-binding factor 2	ILF2	43	34	3	1	1	1	6.52677e+06
P06733	Alpha-enolase	ENO1	47.1	34	1	1	1	1	3.27583e+06
P61160	Actin-related protein 2	ACTR2	44.7	34	3	1	1	1	6866101
Q9Y3D3	28S ribosomal protein S16, mitochondrial	MRPS16	15.3	34	6	1	1	1	1937797
P10599	Thioredoxin	TXN	11.7	33	12	1	1	1	4499678
P62140	Serine/threonine-protein phosphatase PP1-beta catalytic subunit	PPP1CB	37.2	33	3	1	1	1	728646
Q9BRU9	rRNA-processing protein UTP23 homolog	UTP23	28.4	32	5	1	1	1	1.85939e+06
Q5TAP6	U3 small nucleolar RNA-associated protein 14 homolog C	UTP14C	87.1	32	2	1	1	1	1.2536e+06
Q9Y2R9	28S ribosomal protein S7, mitochondrial	MRPS7	28.1	32	6	1	1	1	1.63323e+06
P62314	Small nuclear ribonucleoprotein Sm D1	SNRPD1	13.3	32	11	1	1	1	7.35283e+06
Q9NQH7	Xaa-Pro aminopeptidase 3	XPNPEP3	57	32	1	1	1	1	1.85041e+06
Q07955	Serine/arginine-rich splicing factor 1	SRSF1	27.7	31	4	1	1	1	1814213
Q9UKM9	RNA-binding protein Raly	RALY	32.4	31	3	1	1	1	7937068
P61927	60S ribosomal protein L37	RPL37	11.1	31	6	1	1	1	11363890
P07305	Histone H1.0	H1-0	20.9	31	7	1	1	1	5593844
Q03135	Caveolin-1	CAV1	20.5	31	8	1	1	1	11740647
Q13242	Serine/arginine-rich splicing factor 9	SRSF9	25.5	31	4	1	1	1	2575797
Q9UNZ5	Leydig cell tumor 10 kDa protein homolog	C19orf53	10.6	31	9	1	1	1	1.85977e+06
P42677	40S ribosomal protein S27	RPS27	9.5	30	14	1	1	1	2483263
P14618	Pyruvate kinase PKM	PKM	57.9	29	2	1	1	1	5.5732e+06
Q9NYL9	Tropomodulin-3	TMOD3	39.6	29	3	1	1	1	4688026
P18077	60S ribosomal protein L35a	RPL35A	12.5	29	6	1	1	1	39849072
Q14624	Inter-alpha-trypsin inhibitor heavy chain H4	ITIH4	103.3	28	1	1	1	1	4.35165e+06
Q9H0A0	RNA cytidine acetyltransferase	NAT10	115.7	28	2	1	1	1	1.00206e+06
Q14978	Nucleolar and coiled-body phosphoprotein 1	NOLC1	73.6	28	2	1	1	1	3.42286e+06
Q9BYD2	39S ribosomal protein L9, mitochondrial	MRPL9	30.2	28	6	1	1	1	5.06832e+06
Q15393	Splicing factor 3B subunit 3	SF3B3	135.5	28	1	1	1	1	3.27628e+06
O76021	Ribosomal L1 domain-containing protein 1	RSL1D1	54.9	28	2	1	1	1	1.81093e+06
P01859	Immunoglobulin heavy constant gamma 2	IGHG2	35.9	27	3	1	1	1	264932512
O43390	Heterogeneous nuclear ribonucleoprotein R	HNRNPR	70.9	27	3	1	1	1	4.02933e+06
P31040	Succinate dehydrogenase [ubiquinone] flavoprotein subunit, mitochondrial	SDHA	72.6	27	2	1	1	1	685217
P98175	RNA-binding protein 10	RBM10	103.5	27	1	1	1	1	4.27667e+06
P62304	Small nuclear ribonucleoprotein E	SNRPE	10.8	27	12	1	1	1	1.42765e+06
Q92552	28S ribosomal protein S27, mitochondrial	MRPS27	47.6	27	3	1	1	1	1956001
O15145	Actin-related protein 2/3 complex subunit 3	ARPC3	20.5	26	6	1	1	1	994727
P37108	Signal recognition particle 14 kDa protein	SRP14	14.6	26	21	1	1	1	9380177
P0DP24	Calmodulin-2	CALM2	16.8	26	9	1	1	1	3719955
P04080	Cystatin-B	CSTB	11.1	26	12	1	1	1	3.20384e+06
O60942	mRNA-capping enzyme	RNGTT	68.5	25	2	1	1	1	68361904
Q93100	Phosphorylase b kinase regulatory subunit beta	PHKB	124.8	25	2	1	1	1	1.06584e+06
Q15651	High mobility group nucleosome-binding domain-containing protein 3	HMGN3	10.7	24	13	1	1	1	1.79962e+06
Q9NP55	BPI fold-containing family A member 1	BPIFA1	26.7	24	4	1	1	1	2.37918e+06
Q99459	Cell division cycle 5-like protein	CDC5L	92.2	23	1	1	1	1	3.96963e+06
P78371	T-complex protein 1 subunit beta	CCT2	57.5	22	3	1	1	1	963639
