# Supplementary material for: RACK1 facilitates breast cancer progression by competitively inhibiting the binding of β-catenin to PSMD2 and enhancing the stability of β-catenin
Source: Cell Death Dis. 2023 Oct 17;14(10):685. doi: 10.1038/s41419-023-06191-3 (PMC10582012; doi:10.1038/s41419-023-06191-3)
Supplement: Supplementary file 10 — Supplementary Table3 [file 41419_2023_6191_MOESM10_ESM.xlsx]

## Sheet: MDA-231-shRACK1
MDA-231-shCtrl	TopFlash	Renilla	Ratio		FopFlash	Renilla	Ratio		TOP/FOP
	6342	3165	2.0041		4144	3921	1.0571		1.9429
	6022	3024	1.9914		4409	4149	1.0627		1.93059
	5798	2843	2.0395		4046	4152	0.9747		1.97722
							1.0315
MDA-231-shRACK1-#1	TopFlash	Renilla	Ratio		FopFlash	Renilla	Ratio		TOP/FOP
	1692	2340	0.7232		2226	2891	0.7701		0.928966
	1461	2058	0.71		1832	2313	0.7919		0.91201
	1544	2191	0.7048		2074	2682	0.7735		0.905331
							0.7785
MDA-231-shRACK1-#2	TopFlash	Renilla	Ratio		FopFlash	Renilla	Ratio		TOP/FOP
	2436	3366	0.724		4319	4441	0.9726		0.73865
	2589	3321	0.7796		4021	4189	0.9599		0.795375
	2909	3472	0.838		4588	4552	1.008		0.854957
							0.980167

## Sheet: MDA-231-shRACK1-WNT
MDA-231-shCtrl-WNT-0	TopFlash	Renilla	Ratio		FopFlash	Renilla	Ratio		TOP/FOP
	10417	8777	1.1868		7283	7004	1.0399		1.14545
	9525	8190	1.163		7060	6852	1.0303		1.12248
	9682	8273	1.1703		7066	6807	1.0381		1.12952
							1.0361
MDA-231-shCtrl-WNT-50	TopFlash	Renilla	Ratio		FopFlash	Renilla	Ratio		TOP/FOP
	13345	6414	2.0806		6353	7896	0.8046		2.42381
	10923	5547	1.9692		6326	6708	0.9431		2.29404
	11290	6079	1.8736		5846	7065	0.8275		2.18267
							0.8584
MDA-231-shCtrl-WNT-100	TopFlash	Renilla	Ratio		FopFlash	Renilla	Ratio		TOP/FOP
	29418	7503	3.9208		6177	6804	0.9078		4.13165
	30499	7879	3.8709		5898	6208	0.95		4.07907
	31071	7997	3.8853		6249	6318	0.9891		4.09424
							0.948967
MDA-231-shRACK-WNT-0	TopFlash	Renilla	Ratio		FopFlash	Renilla	Ratio		TOP/FOP
	5943	5035	1.1803		6713	5925	1.133		1.05569
	6687	5716	1.1698		5956	5377	1.1076		1.0463
	6713	5594	1.2		6568	5899	1.1135		1.07331
							1.11803
MDA-231-shRACK-WNT-50	TopFlash	Renilla	Ratio		FopFlash	Renilla	Ratio		TOP/FOP
	4139	5735	0.7217		5998	6643	0.9029		0.787366
	4245	5644	0.7522		6265	6635	0.9443		0.820642
	4383	5721	0.7662		5769	6392	0.9026		0.835915
							0.9166
MDA-231-shRACK-WNT-100	TopFlash	Renilla	Ratio		FopFlash	Renilla	Ratio		TOP/FOP
	5683	5115	1.111		6308	5839	1.0803		1.03854
	6301	5336	1.1808		5470	5159	1.0603		1.10379
	6341	5250	1.2078		5792	5420	1.0687		1.12903
							1.06977

## Sheet: MDA-231-RACK1-flag
MDA-231-vector	TopFlash	Renilla	Ratio		FopFlash	Renilla	Ratio		TOP/FOP
	8278	3792	2.1831		3691	3308	1.1158		1.91315
	7947	3646	2.1796		3719	3226	1.1589		1.91009
	7114	3254	2.1862		3599	3133	1.1486		1.91587
							1.1411
MDA-231-RACK1-flag	TopFlash	Renilla	Ratio		FopFlash	Renilla	Ratio		TOP/FOP
	10007	3036	3.2963		2671	2956	0.9036		3.57477
	13732	3890	3.5301		2675	2877	0.9299		3.82833
	11623	3323	3.4977		2672	2864	0.9328		3.79319
							0.9221

## Sheet: MDA-231-RACK1-flag-WNT
MDA-231-vetor-WNT-0	TopFlash	Renilla	Ratio		FopFlash	Renilla	Ratio		TOP/FOP
	15571	5892	2.6429		6977	5610	1.2437		2.0946
	14870	5748	2.587		6973	5421	1.2863		2.0503
	13476	5250	2.567		6532	5204	1.2553		2.03445
							1.26177
MDA-231-vetor-WNT-100	TopFlash	Renilla	Ratio		FopFlash	Renilla	Ratio		TOP/FOP
	31407	5893	5.3296		8178	6697	1.2212		4.22783
	33783	5776	5.8489		8380	6489	1.2915		4.63977
	32333	5702	5.6706		8153	6424	1.2691		4.49833
							1.2606
MDA-231-RACK1-flag-WNT-0	TopFlash	Renilla	Ratio		FopFlash	Renilla	Ratio		TOP/FOP
	27542	5763	4.7791		6713	5842	1.1492		4.12205
	25510	5570	4.58		6859	5757	1.1915		3.95032
	24592	5147	4.7779		6745	5930	1.1375		4.12101
							1.1594
MDA-231-RACK1-flag-WNT-100	TopFlash	Renilla	Ratio		FopFlash	Renilla	Ratio		TOP/FOP
	55395	5307	10.4382		6766	5867	1.1532		9.13148
	58139	5333	10.9019		6670	5889	1.1327		9.53714
	58875	5370	10.9636		6645	5812	1.1434		9.59111
							1.1431

## Sheet: BT549-shRACK1
BT549-shCtrl	TopFlash	Renilla	Ratio		FopFlash	Renilla	Ratio		TOP/FOP
	49431	47239	1.0464		28610	28508	1.0036		1.05997
	50674	47622	1.064		28370	28410	0.9986		1.0778
	51968	49975	1.0399		27923	29105	0.9594		1.05338
							0.9872
BT549-shRACK1-#1	TopFlash	Renilla	Ratio		FopFlash	Renilla	Ratio		TOP/FOP
	27208	32682	0.8325		28200	26667	1.0575		0.779543
	31114	34310	0.9069		29548	27454	1.0763		0.84921
	26728	33358	0.8013		29269	27355	1.07		0.750328
							1.06793
BT549-shRACK1-#2	TopFlash	Renilla	Ratio		FopFlash	Renilla	Ratio		TOP/FOP
	24106	29676	0.8123		29520	27566	1.0709		0.753572
	19766	26967	0.733		30857	28451	1.0846		0.680005
	21964	31997	0.6864		30084	27900	1.0783		0.636774
							1.07793

## Sheet: BT549-shRACK1-WNT
BT549-shCtrl-WNT-0	TopFlash	Renilla	Ratio		FopFlash	Renilla	Ratio		TOP/FOP
	213676	75279	2.8385		120247	33095	3.6334		0.775081
	263187	92398	2.8484		138988	36750	3.782		0.777784
	308695	93890	3.2878		141051	39497	3.5712		0.897766
							3.6622
BT549-shCtrl-WNT-40	TopFlash	Renilla	Ratio		FopFlash	Renilla	Ratio		TOP/FOP
	156775	50804	3.0859		129049	25681	5.0251		0.610453
	191201	59577	3.2093		162690	32139	5.0621		0.634864
	190304	70723	2.6908		161316	31767	5.0781		0.532294
							5.0551
BT549-shCtrl-WNT-80	TopFlash	Renilla	Ratio		FopFlash	Renilla	Ratio		TOP/FOP
	139533	38889	3.588		81881	35127	2.331		1.55905
	108041	27004	4.0009		88624	37772	2.3463		1.73846
	174507	42080	4.147		89926	40382	2.2269		1.80195
							2.3014
BT549-shRACK-WNT-0	TopFlash	Renilla	Ratio		FopFlash	Renilla	Ratio		TOP/FOP
	153779	43857	3.5064		130713	34829	3.753		0.905197
	160729	42936	3.7435		132430	33907	3.9057		0.966405
	159087	39966	3.9806		134282	33891	3.9622		1.02761
							3.87363
BT549-shRACK-WNT-40	TopFlash	Renilla	Ratio		FopFlash	Renilla	Ratio		TOP/FOP
	174938	35521	4.9249		229740	37261	6.1657		0.757366
	204554	36565	5.5943		238971	36271	6.5885		0.860309
	138686	32589	4.2556		244852	36254	6.7538		0.654439
							6.50267
BT549-shRACK-WNT-80	TopFlash	Renilla	Ratio		FopFlash	Renilla	Ratio		TOP/FOP
	207487	46894	4.4245		164076	32652	5.025		0.877146
	200465	46688	4.2937		144464	29663	4.8702		0.851215
	207329	45512	4.5555		187231	35749	5.2374		0.903116
							5.0442

## Sheet: SK-BR-3-RAKC1
SK-BR-3-vector	TopFlash	Renilla	Ratio		FopFlash	Renilla	Ratio		TOP/FOP
	620	1933	0.3207		1094	1063	1.0289		0.313041
	613	1854	0.3305		1394	1268	1.0205		0.322607
	507	1644	0.3084		1105	1079	1.024		0.301035
							1.02447
SK-BR-3-RACK1-flag	TopFlash	Renilla	Ratio		FopFlash	Renilla	Ratio		TOP/FOP
	1700	1635	1.04		1604	1561	1.0275		0.994517
	1542	1625	0.9489		1572	1524	1.0314		0.907402
	1639	1648	0.9946		1620	1502	1.0783		0.951103
							1.04573

## Sheet: SK-BR-3-RACK1-WNT
SK-BR-3-vetor-WNT-0	TopFlash	Renilla	Ratio		FopFlash	Renilla	Ratio		TOP/FOP
	632	1972	0.3205		1872	1861	1.0059		0.304658
	557	1980	0.2814		1935	1797	1.0767		0.26749
	751	1989	0.3775		2006	1869	1.0734		0.35884
							1.052
SK-BR-3-vetor-WNT-100	TopFlash	Renilla	Ratio		FopFlash	Renilla	Ratio		TOP/FOP
	435	1821	0.2387		965	1045	0.9232		0.255121
	395	1855	0.213		985	1015	0.9704		0.227653
	377	1861	0.2025		1001	1096	0.9133		0.216431
			376.853				0.935633
SK-BR-3-RACK1-flag-WNT-0	TopFlash	Renilla	Ratio		FopFlash	Renilla	Ratio		TOP/FOP
	1084	1484	0.7306		1665	1782	0.9343		0.772223
	883	1236	0.7146		1603	1700	0.9431		0.755311
	972	1342	0.7246		1673	1741	0.9609		0.765881
							0.9461
SK-BR-3-RACK1-flag-WNT-0	TopFlash	Renilla	Ratio		FopFlash	Renilla	Ratio		TOP/FOP
	4462	1970	2.2648		1587	1508	1.0522		2.11361
	4476	1910	2.3436		1623	1497	1.0842		2.18715
	4477	1963	2.2807		1318	1222	1.0782		2.12845
							1.07153
